# Supplementary material for: Antimicrobial and Anticancer Application of Silver(I) Dipeptide Complexes
Source: Molecules. 2021 Oct 20;26(21):6335. doi: 10.3390/molecules26216335 (PMC8587849; doi:10.3390/molecules26216335)
Supplement: Supplementary file 1 [file molecules-26-06335-s001.zip]

Archive with 1 entries (1 files):
- molecules-1425715-supplementary.pdf
